# Supplementary material for: Ontogenic Caste Differences in the Van der Vecht Organ of Primitively Eusocial Neotropical Paper Wasps
Source: PLoS One. 2016 May 11;11(5):e0154521. doi: 10.1371/journal.pone.0154521 (PMC4864236; doi:10.1371/journal.pone.0154521)
Supplement: S1 Table — (XLSX) [file pone.0154521.s001.xlsx]

## Sheet: Plan1
Wasp ID	Head size (mm)	VdVo area (mm2)	Body size correceted VdVo area	Caste	Species
24	4.8642	1.28	0.263147	queens	Polistes ferreri
26	4.97015	1.76	0.354114	queens	Polistes ferreri
21	4.39062	1.82	0.41452	queens	Polistes ferreri
8	5.41667	2.18	0.402462	queens	Polistes ferreri
19	5.2069	2.22	0.426358	queens	Polistes ferreri
12	4.90395	2.23	0.454735	queens	Polistes ferreri
22	5.09357	2.28	0.447623	queens	Polistes ferreri
16	5.14545	2.3	0.446996	queens	Polistes ferreri
15	4.86207	2.35	0.483333	queens	Polistes ferreri
4	5.10638	2.35	0.460208	queens	Polistes ferreri
10	5.15254	2.42	0.469671	queens	Polistes ferreri
2	5.30909	2.46	0.463356	queens	Polistes ferreri
20	5.19231	2.62	0.504593	queens	Polistes ferreri
3	6	2.64	0.44	queens	Polistes ferreri
14	6	2.64	0.44	queens	Polistes ferreri
11	5.68889	2.68	0.471094	queens	Polistes ferreri
17	5.46512	2.71	0.495872	queens	Polistes ferreri
13	5.10909	2.73	0.534342	queens	Polistes ferreri
9	5.30333	2.96	0.55814	queens	Polistes ferreri
25	4.57471	1.2	0.262312	workers	Polistes ferreri
37	5.06738	1.35	0.26641	workers	Polistes ferreri
27	5.29688	1.66	0.313392	workers	Polistes ferreri
35	4.78431	1.73	0.361598	workers	Polistes ferreri
31	5.3	1.74	0.328302	workers	Polistes ferreri
36	4.76126	1.78	0.373851	workers	Polistes ferreri
32	4.93878	1.78	0.360413	workers	Polistes ferreri
34	4.65909	1.83	0.39278	workers	Polistes ferreri
33	5.27273	1.84	0.348966	workers	Polistes ferreri
23	4.52632	1.86	0.41093	workers	Polistes ferreri
6	5.12308	1.89	0.368919	workers	Polistes ferreri
28	5.17241	1.94	0.375067	workers	Polistes ferreri
29	4.5102	2.06	0.456742	workers	Polistes ferreri
7	5.18333	2.07	0.399357	workers	Polistes ferreri
5	4.71698	2.3	0.4876	workers	Polistes ferreri
30	4.81395	2.36	0.490242	workers	Polistes ferreri
6	4.15705	1.68	0.404133	queens	Polistes simillimus
8	4.27778	1.71	0.39974	queens	Polistes simillimus
19	4.59524	1.91	0.415648	queens	Polistes simillimus
22	4.02041	2	0.497462	queens	Polistes simillimus
13	4.46175	2.02	0.452737	queens	Polistes simillimus
15	4.38298	2.1	0.479126	queens	Polistes simillimus
17	4.40547	2.11	0.47895	queens	Polistes simillimus
14	4.70732	2.14	0.454611	queens	Polistes simillimus
21	4.77083	2.17	0.454847	queens	Polistes simillimus
16	4.38596	2.18	0.49704	queens	Polistes simillimus
18	4.39106	2.19	0.49874	queens	Polistes simillimus
24	4.53401	2.21	0.487427	queens	Polistes simillimus
10	4.44333	2.21	0.497374	queens	Polistes simillimus
1	4.35714	2.24	0.514098	queens	Polistes simillimus
23	4.84615	2.29	0.47254	queens	Polistes simillimus
11	4.46726	2.38	0.532765	queens	Polistes simillimus
7	4.42908	2.39	0.539616	queens	Polistes simillimus
20	4.80488	2.5	0.520305	queens	Polistes simillimus
4	4.6938	2.5	0.532618	queens	Polistes simillimus
9	4.3	2.52	0.586047	queens	Polistes simillimus
5	3.12121	2.52	0.807379	queens	Polistes simillimus	outlier
3	4.5122	2.63	0.582865	queens	Polistes simillimus
2	4.7451	2.84	0.598512	queens	Polistes simillimus
38	3.63566	1.62	0.445586	workers	Polistes simillimus
35	3.90873	1.64	0.419574	workers	Polistes simillimus
26	4	1.66	0.415	workers	Polistes simillimus
39	3.67442	1.7	0.462658	workers	Polistes simillimus
37	3.72727	1.74	0.466829	workers	Polistes simillimus
28	3.55882	1.76	0.494545	workers	Polistes simillimus
46	3.81356	1.76	0.461511	workers	Polistes simillimus
48	3.57143	1.87	0.5236	workers	Polistes simillimus
34	3.4898	1.88	0.538713	workers	Polistes simillimus
36	3.66667	1.92	0.523636	workers	Polistes simillimus
29	3.56944	1.93	0.5407	workers	Polistes simillimus
30	3.625	2.01	0.554483	workers	Polistes simillimus
32	3.86434	2.12	0.548606	workers	Polistes simillimus
33	3.85784	2.12	0.54953	workers	Polistes simillimus
47	4.08503	2.22	0.543447	workers	Polistes simillimus
27	3.87607	2.26	0.583065	workers	Polistes simillimus
31	3.68465	2.31	0.626926	workers	Polistes simillimus
25	3.85714	2.38	0.617037	workers	Polistes simillimus
17	3.93506	1.47	0.373564	queens	Polistes versicolor
23	4.40426	1.76	0.399614	queens	Polistes versicolor
28	4.16279	1.82	0.437207	queens	Polistes versicolor
19	4.16	1.88	0.451923	queens	Polistes versicolor
26	4.73512	1.95	0.411816	queens	Polistes versicolor
25	4.36842	1.96	0.448675	queens	Polistes versicolor
22	4.07273	1.96	0.48125	queens	Polistes versicolor
29	3.28947	1.98	0.60192	queens	Polistes versicolor
27	4.17391	2.1	0.503125	queens	Polistes versicolor
32	4.00641	2.11	0.526656	queens	Polistes versicolor
24	4.14	2.18	0.52657	queens	Polistes versicolor
37	3.7381	2.18	0.583185	queens	Polistes versicolor
20	4.46	2.23	0.5	queens	Polistes versicolor
42	4.17241	2.28	0.546446	queens	Polistes versicolor
47	4.27778	2.29	0.535325	queens	Polistes versicolor
44	5.16026	2.31	0.447652	queens	Polistes versicolor
33	4.56911	2.39	0.523078	queens	Polistes versicolor
34	4.41667	2.41	0.54566	queens	Polistes versicolor
36	4.12903	2.43	0.588516	queens	Polistes versicolor
41	4.17647	2.5	0.598592	queens	Polistes versicolor
30	4.45614	2.5	0.561024	queens	Polistes versicolor
45	3.32883	2.53	0.760027	queens	Polistes versicolor
35	4.9086	2.6	0.529682	queens	Polistes versicolor
46	5.14015	2.63	0.511658	queens	Polistes versicolor
43	3.96875	2.81	0.708031	queens	Polistes versicolor
48	3.43889	2.94	0.854927	queens	Polistes versicolor
38	4.86667	3.04	0.624658	queens	Polistes versicolor
5	4.66288	1.22	0.261641	workers	Polistes versicolor
18	4.09434	1.4	0.341935	workers	Polistes versicolor
54	3.55556	1.41	0.396562	workers	Polistes versicolor
53	3.88372	1.61	0.414551	workers	Polistes versicolor
14	4.41667	1.62	0.366792	workers	Polistes versicolor
16	4.10526	1.64	0.399487	workers	Polistes versicolor
31	3.65646	1.74	0.47587	workers	Polistes versicolor
1	4.07143	1.74	0.427368	workers	Polistes versicolor
7	3.97814	1.76	0.442418	workers	Polistes versicolor
51	3.7585	1.81	0.481575	workers	Polistes versicolor
6	5.11404	1.83	0.357839	workers	Polistes versicolor
39	3.33333	1.85	0.555	workers	Polistes versicolor
12	4.0625	1.91	0.470154	workers	Polistes versicolor
13	4.14	1.93	0.466184	workers	Polistes versicolor
3	4.09804	1.96	0.478278	workers	Polistes versicolor
49	3.09544	1.99	0.642882	workers	Polistes versicolor
52	3.64706	2	0.548387	workers	Polistes versicolor
11	3.98039	2	0.502463	workers	Polistes versicolor
2	4.03571	2.04	0.505487	workers	Polistes versicolor
15	4	2.05	0.5125	workers	Polistes versicolor
50	4.53546	2.07	0.456403	workers	Polistes versicolor
9	4.08757	2.13	0.521092	workers	Polistes versicolor
21	3.97343	2.38	0.598979	workers	Polistes versicolor
40	4.44118	2.5	0.562914	workers	Polistes versicolor
